# Supplementary material for: EpiGraph: an open-source platform to quantify epithelial organization
Source: Bioinformatics. 2019 Sep 6;36(4):1314–6. doi: 10.1093/bioinformatics/btz683 (PMC7703762; doi:10.1093/bioinformatics/btz683)
Supplement: btz683_Supplementary_Data [file btz683_supplementary_data.zip]

Archive with 5 entries (5 files):
- Supplementary Movie 1.mp4
- Vicente-Munuera Supplementary Information.docx
- Supplementary Figure 1.jpg
- Supplementary Figure 2.jpg
- Supplementary Figure 3.jpg
